# Supplementary material for: Nutritional intakes of highly trained adolescent swimmers before, during, and after a national lockdown in the COVID-19 pandemic
Source: PLoS One. 2022 Apr 5;17(4):e0266238. doi: 10.1371/journal.pone.0266238 (PMC8982883; doi:10.1371/journal.pone.0266238)
Supplement: S1 Data — (XLSX) [file pone.0266238.s001.xlsx]

## Sheet: Sheet1
																Study Nutritional Analyses
Pilot Study Nutritional Analyses - Intra-Rater Reliability						Pilot Study Nutritional Analyses - Validity										JANUARY 2020
Meal 3 CV Calculations							Energy (kcal)		Carbohydrate (g)		Protein (g)		Fat (g)			Participant Information					Training		Energy and Macronutrient Intakes											Alcohol	Carbohydrate Components			Fat Components							Minerals and Trace Elements
Trial	kcal	CHO	PRO	FAT		Comparison	Known	Calc	Known	Calc	Known	Calc	Known	Calc		Participant	Sex	Age (yrs)	Height (cm)	Mass (kg)	Swim Volume (km/wk)	Training Time (hrs/wk)	Mean EI (kcal/d)	Relative EI (kcal/kg/d)	Mean Carbs (g/d)	Relative Carbs (g/kg/d)	% TEI	Mean Protein (g/d)	Relative Protein (g/kg/d)	% TEI	Mean Fat (g/d)	Relative Fat (g/kg/d)	% TEI	Mean Alcohol (g/d)	Mean Starch (g/d)	Mean Fibre (g/d)	Mean Sugar (g/d)	Mean Sat Fat (g/d)	Mean Monounsat Fat (g/d)	Mean Polyunsat Fat (g/d)	Mean Omega-3 (g/d)	Mean Omega-6 (g/d)	Mean Trans Fats (g/d)	Mean Cholesterol (mg/d)	Mean Na (mg/d)	Mean K (mg/d)	Mean Cl (mg/d)	Mean Ca (mg/d)	Mean P (mg/d)
1	597.115	33.2	55	26.1		1	597.115	597.115	34.7	33.2	47.8	55	26	26.1		1	M	16	176.4	64.6	64	19	3606	55.8204	474.667	7.34778	0.529716	170	2.63158	0.188776	114.333	1.76987	0.281981	0	245.333	34.6333	222	38.2333	29.6	9.6	1.14	6.1	0.923333	381	4159.67	4445.67	6296.67	1216.33	1647
2	597.115	33.2	55	26.1		2	597.115	597.115	34.7	33.2	47.8	55	26	26.1		2	F	15	173.7	64.1	56	21.5	2538.33	39.5996	317	4.9454	0.49954	137.667	2.14769	0.21694	80	1.24805	0.283651	0	178.333	21.6667	136.667	32.3333	28.7	12.9333	3.6	6.93333	1.36	280.333	2512.33	3914	4326	1634.33	2022
3	573.23	32.2	54	25.9		3	597.115	573.23	34.7	32.2	47.8	54	26	25.9		3	F	17	162.9	56.9	44	20.5	2207	38.7873	294.667	5.17868	0.534058	107	1.88049	0.193928	66.6667	1.17165	0.271862	0	174.333	32.8333	118	23.4	19	9.03333	1.36667	4.66667	0.626667	132.333	2209	3241.33	3697	1204.67	1517.67
4	597.115	33.4	56	26.2		4	597.115	597.115	34.7	33.4	47.8	56	26	26.2		4	M	13	161.6	50.6	33	16	3150.67	62.2661	346.333	6.84453	0.439695	133.333	2.63505	0.169276	136.667	2.70092	0.390394	0	262.333	33.8667	82.6667	41.2333	54	21.3	3.16667	12.6333	0.71	643.667	4152	3122.67	6473.67	821.667	1543.67
5	644.884	38.3	62	27.1		5	597.115	644.884	34.7	38.3	47.8	62	26	27.1		5	F	17	171	65	44	22.5	3181.33	48.9436	378.667	5.82564	0.476111	191.667	2.94872	0.240989	100	1.53846	0.2829	0	157.667	30.5667	217.333	43.2667	18.9333	8.66667	1.72667	6.8	1.07	311	2659.67	4406	4459.33	1691	2329
6	597.115	34.5	57	26.4		6	597.115	597.115	34.7	34.5	47.8	57	26	26.4		6	M	13	160.9	50.6	33	18	2638.33	52.141	313.333	6.19236	0.475047	137	2.70751	0.207707	93	1.83794	0.317246	0	183.667	26.1667	133.333	34.5333	32.4333	11.2333	1.11333	4.6	1.2	528	3207.67	3519.67	9017.67	1565.67	1919.33
7	644.884	38.3	62	27.1		7	597.115	644.884	34.7	38.3	47.8	62	26	27.1		7	F	15	171.4	54	44	20.5	3063.67	56.7346	352.667	6.53086	0.46045	155.333	2.87654	0.202807	114.667	2.12346	0.336851	0	185.667	29.2	162	46	30.3667	15.4333	2.06667	5.96667	1.68333	306	2856.67	4872.67	4887.33	1889	2193.67
8	597.115	33.2	55	26.1		8	597.115	597.115	34.7	33.2	47.8	55	26	26.1		8	F	15	164.5	59.1	38.5	18	2058.67	34.8336	229	3.87479	0.444948	106.333	1.79921	0.206606	79.6667	1.348	0.348284	0	164.667	25.0333	62.6667	27.3333	21.4	15.6333	2.16667	11.2667	0.47	467.667	2188	2112.67	2548.67	796.333	1300.67
9	597.115	33.2	55	26.1		9	597.115	597.115	34.7	33.2	47.8	55	26	26.1		9	M	14	152.5	40.8	33	16	1980	48.5294	243.667	5.97222	0.492256	113.333	2.77778	0.228956	61.3333	1.50327	0.278788	0	189	28.3667	54	20.1667	24.8667	8.7	0.7	3.9	0.806667	487.667	1919.67	3604.67	3244.33	918.667	1580.67
10	597.115	34.9	57	26.2		10	597.115	597.115	34.7	34.9	47.8	57	26	26.2		10	F	15	159.9	53.2	38.5	18	2540.33	47.7506	303.667	5.70802	0.478152	119.333	2.24311	0.187902	94.3333	1.77318	0.334208	0	191	30.5	111.333	32.2667	23.7	8.33333	0.986667	4.76667	1.57	197.333	2180.67	3088.33	3800	1284.67	1512.33
11	597.115	33.2	55	26.1		11	597.115	597.115	34.7	33.2	47.8	55	26	26.1		11	F	15	170	68.6	44	21.5	2432.67	35.4616	295.333	4.30515	0.485612	147	2.14286	0.24171	73.6667	1.07386	0.27254	0	197.333	37.0333	97	30.4	18.6	6.93333	0.57	5.3	0.8	225.667	2234.67	3163	3970.67	1366.67	1792.33
12	597.115	34.9	57	26.2		12	597.115	597.115	34.7	34.9	47.8	57	26	26.2		12	F	15	153.5	60.6	27.5	16.5	2029	33.4818	230	3.79538	0.453425	112.667	1.85919	0.222113	74.3333	1.22662	0.329719	0	129.667	29.4	103.1	16.3	32.9	12.9333	4.53333	6.03333	0.416667	443	1768.33	3043.33	2579	745.667	1702
13	597.115	33.2	55	26.1		13	597.115	597.115	34.7	33.2	47.8	55	26	26.1		13	M	17	183	71.3	64	20.5	2456.33	34.4507	264.667	3.71201	0.430995	119	1.669	0.193785	102.667	1.43993	0.37617	0	228.667	26.5	34.9	34.0333	37.7	16.6667	2.46667	7.8	0.883333	394	3754.67	2587.67	6306.33	1079.67	1670.33
14	597.115	33.2	55	26.1		14	597.115	597.115	34.7	33.2	47.8	55	26	26.1			Mean	15.1538	166.254	58.4154	43.3462	19.1154	2606.33	45.2923	311.051	5.40253	0.476924	134.59	2.33221	0.207807	91.641	1.59655	0.315738	0	191.359	29.6744	118.077	32.2692	28.6308	12.1077	1.96949	6.67436	0.963077	369.051	2754.08	3470.9	4738.97	1247.26	1748.51
15	597.115	33.2	55	26.1		15	597.115	597.115	34.7	33.2	47.8	55	26	26.1			SD	1.3445	8.93827	8.51644	11.6697	2.20939	506.877	9.76564	67.653	1.2109	0.0319121	25.9498	0.449691	0.0216882	21.8265	0.449742	0.04049	0	36.0423	4.26059	57.1707	8.8584	9.74964	4.19438	1.20209	2.59405	0.396878	144.915	821.52	776.154	1842.21	370.865	294.303
16	597.115	33.2	55	26.1		16	597.115	597.115	34.7	33.2	47.8	55	26	26.1
17	597.115	34.9	57	26.2		17	597.115	597.115	34.7	34.9	47.8	57	26	26.2
18	597.115	34.9	57	26.2		18	597.115	597.115	34.7	34.9	47.8	57	26	26.2		APRIL 2020
19	597.115	33.2	55	26.1		19	597.115	597.115	34.7	33.2	47.8	55	26	26.1		Participant Information					Training		Energy and Macronutrient Intakes											Alcohol	Carbohydrate Components			Fat Components							Minerals and Trace Elements
20	597.115	33.2	55	26.1		20	597.115	597.115	34.7	33.2	47.8	55	26	26.1		Participant	Sex	Age (yrs)	Height (cm)	Mass (kg)	Swim Volume (km/wk)	Training Time (hrs/wk)	Mean EI (kcal/d)	Relative EI (kcal/kg/d)	Mean Carbs (g/d)	Relative Carbs (g/kg/d)	% TEI	Mean Protein (g/d)	Relative Protein (g/kg/d)	% TEI	Mean Fat (g/d)	Relative Fat (g/kg/d)	% TEI	Mean Alcohol (g/d)	Mean Starch (g/d)	Mean Fibre (g/d)	Mean Sugar (g/d)	Mean Sat Fat (g/d)	Mean Monounsat Fat (g/d)	Mean Polyunsat Fat (g/d)	Mean Omega-3 (g/d)	Mean Omega-6 (g/d)	Mean Trans Fats (g/d)	Mean Cholesterol (mg/d)	Mean Na (mg/d)	Mean K (mg/d)	Mean Cl (mg/d)	Mean Ca (mg/d)	Mean P (mg/d)
Known	597.115	34.7	47.8	26		21	262.73	262.73	39.5	38.8	13.5	12.5	5.1	5.2		1	M	16		64.7	0	2	1610.67	24.8944	184.667	2.8542	0.461853	79.6667	1.23132	0.198559	61.6667	0.953117	0.340613	0	130.667	13.4667	53	23.7333	14.3333	5.13333	0.403333	3.13333	0.446667	142.333	1565.67	1460.33	2224.67	641	962
SD	16.0223	1.63832	2.19089	0.311364		22	764.307	740.422	44	35.9	25.6	23.6	53.7	57		2	F	15		64.5	15.6	6	1290.67	20.0103	135.333	2.09819	0.419421	65.6667	1.01809	0.203512	53.9333	0.836176	0.376085	0	94.6667	15.8333	37.1667	20.7333	19.5333	8.1	0.6	3.3	0.533333	169	1589	2255.33	2625	654.667	1004.33
Mean	600.697	34.075	56.2	26.23		23	597.115	597.115	34.7	33.2	47.8	55	26	26.1		3	F	17		56.3	0	3.5	1340.67	23.8129	175	3.10835	0.522128	59	1.04796	0.176032	44.8667	0.796921	0.301193	0	98.3333	17	76.3333	19.9667	12.3667	3.56667	0.176667	0.75	0.953333	113.667	832	1771	1461.67	411.667	581.667
CV	2.66728	4.80797	3.89838	1.18705		24	620.999	549.346	94.9	88	41	40	4.4	4.7		4	M	14		52.2	3	8	1950	37.3563	260.333	4.98723	0.534017	98.3333	1.88378	0.201709	57.3333	1.09834	0.264615	0	157	24.5333	102.333	16.9	16.2	9.63333	1.11	5.93333	0.406667	356.667	1861.33	2643	2966.67	651.333	1133
						25	597.115	501.576	41.3	32.6	45.3	28.2	28.2	29.9		5	F	17		65.1	9	7	2508.33	38.5305	255.333	3.92217	0.407176	132	2.02765	0.210498	106.667	1.6385	0.382724	0	100	26.6667	151.333	49.2	26.5	11	2.63333	6.16667	1.9	268	2043.33	3926.67	3391.33	1333	1902
						26	382.153	382.153	55	44	26.7	35.5	4.8	7.5		6	M	13		52.3	0	11	1936.33	37.0236	206.667	3.95156	0.426924	102.333	1.95666	0.211396	78.3333	1.49777	0.36409	0	128.667	19.2	76.6667	26.6667	31.1333	11.8333	0.306667	1.90667	1.12	374	1132	2776	2135.33	833	1270
						27	597.115	597.115	62.1	65	35.6	38.4	20.4	20.2		7	F	16		55	4	7.25	2242	40.7636	244.333	4.44242	0.43592	114.667	2.08485	0.204579	89.6667	1.6303	0.359946	0	116	25.9	126.333	32.1333	24.0667	11.2	1.65	6.26667	1.81	208	3305.67	3138.67	4411.67	1821.67	1712.67
						28	477.692	477.692	49.2	40	32.8	28.1	15.2	23.8		8	F	15		58.5	3.5	8	1902.67	32.5242	204	3.48718	0.428872	133.333	2.2792	0.280308	61.6667	1.05413	0.291696	0	113.333	30	89	20.2333	20.6667	14.7333	3	7.26667	0.596667	367.667	1823	3431.33	2374.33	1021.67	1721.33
						29	262.73	238.846	39.5	39.8	13.5	13.7	5.1	5.2		9	M	14		42.3	0	3	1824.67	43.1363	249.333	5.89441	0.546584	90.6667	2.14342	0.198758	51.4667	1.21671	0.253855	0	179.667	22.5333	68.3333	23.4333	15.6	7.03333	0.92	5.7	0.526667	290.667	1540	2609	2228	1123	1417.67
						30	764.307	692.653	44	35.9	25.6	24.1	53.7	57		10	F	15		51.1	2.5	4	1517	29.6869	171	3.34638	0.45089	87.6667	1.71559	0.231158	54	1.05675	0.320369	0	100	15.2	70.6667	24.7333	13	5.3	0.57	2.9	0.686667	416	1834.67	2395	2877	898.667	1110
						31	597.115	620.999	34.7	33.2	47.8	55	26	26.1		11	F	16		70.1	16	5	1679.5	23.9586	166.5	2.37518	0.396547	116.5	1.66191	0.277464	60.5	0.863053	0.324204	0	141	21.85	25.7	21.2	21.85	12.45	3	9.6	1.1	242.5	1498	2526	2296.5	652	1493.5
						32	620.999	549.346	94.9	86	41	47	4.4	3.3		12	F	16		62.3	0	4	1860.33	29.8609	155.667	2.49866	0.334707	124	1.99037	0.266619	82.6667	1.32691	0.399928	0	98.6667	18.9333	55.8333	24.8667	28.6333	14.6	5.43333	6.2	0.423333	383.667	2038.33	3086.67	3230.33	562.667	1416.67
						33	597.115	501.576	41.3	39.6	45.3	39	28.2	23.3		13	M	17		73.2	0	5	1678.33	22.9281	193.667	2.64572	0.461569	82.3333	1.12477	0.196226	63.9667	0.873862	0.343019	0	156	18.3667	36.4333	18.1667	23.9667	10.5	2.06667	8.33333	0.933333	154.667	2127.67	1977	3119.33	545.667	949.333
						34	382.153	429.923	55	53	26.7	35.9	4.8	8.5			Mean	15.4615		59.0462	4.12308	5.67308	1795.47	31.1144	200.141	3.50859	0.448201	98.9359	1.70504	0.219755	66.6718	1.14173	0.332488	0	124.154	20.7295	74.5487	24.7667	20.6038	9.62179	1.68231	5.18897	0.879744	268.218	1783.9	2615.08	2718.6	857.692	1282.63
						35	597.115	573.23	62.1	59	35.6	37.9	20.4	20.1			SD	1.26592		8.6199	5.79413	2.50704	337.685	7.66829	41	1.10948	0.0591035	24.1808	0.448478	0.0337318	17.6361	0.298076	0.0452317	0	27.4734	4.99382	36.1372	8.34539	6.09324	3.57615	1.51955	2.60011	0.500214	104.616	586.943	679.989	738.146	388.494	373.8
						36	477.692	477.692	49.2	40	32.8	28.1	15.2	23.8
						Mean	570.576	561.288	42.65	40.1528	41.4611	46.2778	23.2111	24.0639
						SD	103.683	100.769	15.1423	13.6547	10.1913	13.9974	11.04	11.1782		SEPTEMBER 2020
						CV (%) of Error		2		3.5		6.4		1		Participant Information					Training		Energy and Macronutrient Intakes											Alcohol	Carbohydrate Components			Fat Components							Minerals and Trace Elements
						Pearson's CC		0.947		0.972		0.914		0.977		Participant	Sex	Age (yrs)	Height (cm)	Mass (kg)	Swim Volume (km/wk)	Training Time (hrs/wk)	Mean EI (kcal/d)	Relative EI (kcal/kg/d)	Mean Carbs (g/d)	Relative Carbs (g/kg/d)	% TEI	Mean Protein (g/d)	Relative Protein (g/kg/d)	% TEI	Mean Fat (g/d)	Relative Fat (g/kg/d)	% TEI	Mean Alcohol (g/d)	Mean Starch (g/d)	Mean Fibre (g/d)	Mean Sugar (g/d)	Mean Sat Fat (g/d)	Mean Monounsat Fat (g/d)	Mean Polyunsat Fat (g/d)	Mean Omega-3 (g/d)	Mean Omega-6 (g/d)	Mean Trans Fats (g/d)	Mean Cholesterol (mg/d)	Mean Na (mg/d)	Mean K (mg/d)	Mean Cl (mg/d)	Mean Ca (mg/d)	Mean P (mg/d)
						P-Value		<0.001		<0.001		<0.001		<0.001		1	M	17	179	72.4	42.5	15	4757.33	65.709	540	7.45856	0.452385	218.667	3.02026	0.183667	191	2.63812	0.363194	0	289	37.9	205.333	69	22.9667	9.93333	1.53333	6.3	0.943333	273.667	5621.33	2611	7477.33	1276.33	1310.67
																2	F	15	174.9	69.6	42.5	16	2367.67	34.0182	320.333	4.60249	0.54118	104.333	1.49904	0.176264	74.3333	1.06801	0.282557	0	183.333	21.7333	136.667	30.9	6.7	1.63333	1.65	0.273333	0.58	69.1333	1846	1336.67	3101	761.667	610.667
																3	F	17	163.2	60.3	36.5	16.5	1527	25.3234	196.333	3.25594	0.514298	73.3333	1.21614	0.192098	49.7333	0.824765	0.293124	0	90.6667	17.6	103.333	16.6	11.2667	8.16667	3.05333	3.05333	0.126667	109.333	968	2225.33	2626.67	540.667	979
																4	M	14	166.9	53.4	29.1	14	2801.67	52.4657	353	6.61049	0.503986	108	2.02247	0.154194	106.333	1.99126	0.341582	0	283.333	32.4333	68	26.0667	38.1333	15.3667	1.93333	10.4667	0.51	539.333	3705	2926	5003.67	871.667	1631.67
																5	F	18	171.2	71.9	36.5	17.5	2861.67	39.8006	360.667	5.01623	0.504135	160.333	2.22995	0.224112	72	1.00139	0.226441	0	186.333	37.9333	168.333	25.8667	11.1333	7.8	1.68333	3.86667	0.403333	105.333	4058.67	3338.33	6611.33	1539.67	1310.33
																6	M	14	166.7	55.5	29.1	15	2758	49.6937	313.667	5.65165	0.454919	171	3.08108	0.248006	91	1.63964	0.296954	0	123	39.4	192	33.8	27.0333	11.4	2.33333	5	1.14667	833.333	2312.33	5230.67	4169	2319.33	2343.67
																7	F	16	173.3	59.4	36.5	16.25	2604	43.8384	336	5.65657	0.516129	95.6667	1.61055	0.146953	97.6667	1.64422	0.337558	0	160	36.2333	175.333	28.8667	11.2667	8.83333	2.46667	7.76667	0.453333	88.3333	2438.33	2127.33	3758.67	1827.67	995.667
																8	F	15	165	57.5	26.8	14	2642.33	45.9536	302.667	5.26377	0.458181	149.667	2.6029	0.226567	92.6667	1.61159	0.31563	0	171.333	42.0667	126	28.2667	18.2333	12.4	3.33333	4.8	1.18667	171.667	2767.33	3363.33	4538.67	904.667	1306.33
																9	M	15	159.8	45.1	29	14	2896.33	64.2203	361.667	8.01922	0.499482	133.333	2.95639	0.184141	106.333	2.35772	0.330418	0	222	32.9333	130	44.1333	23.2333	8.13333	2.23333	6.26667	1.08667	470	3749.33	3720.67	4967.67	1284	1819.67
																10	F	15	161.1	54.7	27.9	14	2563	46.8556	335	6.12431	0.522825	107	1.95612	0.166992	88.6667	1.62096	0.311354	0	161	19.7667	172.667	34	26.5333	10	3.73333	6.96667	1.2	218.667	2507	3787.33	3705.33	1310	1808.33
																11	F	16	172.2	74.2	36.5	15.75	2154	29.0296	262.667	3.53998	0.487775	138.667	1.86882	0.257505	61.3333	0.826595	0.256267	0	154.667	26	106	22.5667	17.3667	12.1	1.95667	4.96667	0.423333	237	1910.33	2893.33	2852.33	1149	1655.33
																12	F	16	154.9	67.5	20.2	12	2486.67	36.8395	299	4.42963	0.480965	116	1.71852	0.186595	90	1.33333	0.325737	0	162	32.4	135.667	31.9	25.2	12.0333	1.24	13.8	1.13	245	1551	2829.67	2665	758.333	1195.67
																13	M	18	184.9	74	42.5	15	2831.33	38.2613	305	4.12162	0.430892	143.667	1.94144	0.202967	115	1.55405	0.365552	0	211	24.3667	93	41.0667	27.0667	9	0.506667	5.16667	0.963333	701.667	3591	3281.33	5898	1299.67	1913
																	Mean	15.8462	168.7	62.7308	33.5077	15	2711.62	44.0007	329.692	5.36542	0.489781	132.282	2.13259	0.196158	95.0821	1.54705	0.311259	0	184.436	30.8282	139.41	33.3103	20.4718	9.75385	2.12744	6.05333	0.781026	312.497	2848.13	3051.62	4413.44	1218.67	1452.31
																	SD	1.3445	8.29267	9.42111	7.01848	1.43251	718.088	12.1471	77.3121	1.43283	0.032523	37.9831	0.607696	0.0342066	34.2845	0.554248	0.0402361	0	56.3549	8.08336	41.1355	12.9335	8.81483	3.27019	0.881215	3.35661	0.372893	247.159	1256.1	945.676	1540.9	484.096	466.382
[truncated: 22 more columns]
